# Supplementary material for: Immune Cells Release MicroRNA-155 Enriched Extracellular Vesicles That Promote HIV-1 Infection
Source: Cells. 2023 Jan 31;12(3):466. doi: 10.3390/cells12030466 (PMC9914104; doi:10.3390/cells12030466)
Supplement: Supplementary file 1 [file cells-12-00466-s001.zip]

Archive with 1 entries (1 files):
- cells-2090104-supplementary.pdf
